# Supplementary material for: Complementary Strategy Enhancing Broad-Specificity for Multiplexed Immunoassay of Adulterant Sulfonylureas in Functional Food
Source: Biosensors (Basel). 2022 Aug 2;12(8):591. doi: 10.3390/bios12080591 (PMC9405802; doi:10.3390/bios12080591)
Supplement: Supplementary file 1 [file biosensors-12-00591-s001.zip]

Archive with 1 entries (1 files):
- biosensors-1792606-supplementary.pdf
